# Supplementary material for: Endosomal trafficking of two-pore K+ efflux channel TWIK2 to plasmalemma mediates NLRP3 inflammasome activation and inflammatory injury
Source: eLife. 2023 May 9;12:e83842. doi: 10.7554/eLife.83842 (PMC10202452; doi:10.7554/eLife.83842)
Supplement: Figure 4—source data 2. — Related to Figure 4D. Extracellular Ca2+-dependent NLRP3 inflammasome activation in macrophages. Monocyte-derived macrophages (MDMs) were primed with lipopolysaccharide (LPS) and subsequently challenged with ATP and cell lysates or pellets were immunoblotted with indicated antibodies (anti-IL1β). Representative western blotting results from three independent experiments showing reduced caspase 1 activation (reduced Casp-1 p20) and IL-1β maturation (reduced IL-1β p17) in the absence of extracellular Ca2+. [file elife-83842-fig4-data2.zip]

Archive with 4 entries (4 files):
- Figure 4 - source data 2/Figure 4 - source data 2 for WB labelled.pptx
- Figure 4 - source data 2/Figure 4 - source data 2-1 for original WB IL-b.jpg
- Figure 4 - source data 2/Figure 4 - source data 2-2for original WB GAPDH.jpg
- Figure 4 - source data 2/Figure 4.pptx
