# Supplementary material for: Endosomal trafficking of two-pore K+ efflux channel TWIK2 to plasmalemma mediates NLRP3 inflammasome activation and inflammatory injury
Source: eLife. 2023 May 9;12:e83842. doi: 10.7554/eLife.83842 (PMC10202452; doi:10.7554/eLife.83842)
Supplement: Figure 6—source data 1. — Related to Figure 6B. Lung macrophages (Mac) were depleted with clodronate liposomes and then reconstituted via intratracheal route with monocyte-derived macrophages (MDMs) treated with either siRNA of Rab11a or siRNA control as illustrated. The mice were injected with lipopolysaccharide (LPS; intra-peritoneal injection, i.p.) after 24 hr of macrophage reconstitution. Lungs were harvested for evaluation of NLRP3 inflammasome activation and lung inflammation. NLRP3 inflammasome activation (indicated by caspase 1 activation and IL-1β maturation) in the murine lung was assessed by immunoblotting. [file elife-83842-fig6-data1.zip]

Archive with 5 entries (5 files):
- Figure 6 - source data 1/Figure 6B - Source data for WB labelled.pptx
- Figure 6 - source data 1/Figure 6B.pptx
- Figure 6 - source data 1/Figure 6B-source data 1 for original WB Casp 1.jpg
- Figure 6 - source data 1/Figure 6B-source data 2 for original WB IL-1b.jpg
- Figure 6 - source data 1/Figure 6B-source data 3 for original WB GAPDH.jpg
